# Supplementary material for: MET Exon 14 Skipping Mutations in Lung Cancer: Clinical–Pathological Characteristics and Immune Microenvironment
Source: Curr Oncol. 2025 Jul 14;32(7):403. doi: 10.3390/curroncol32070403 (PMC12293242; doi:10.3390/curroncol32070403)
Supplement: Supplementary file 1 [file curroncol-32-00403-s001.zip]

Archive with 1 entries (1 files):
- curroncol-3693924-supplementary.pdf
